# Supplementary material for: Outcomes after Percutaneous Coronary Intervention in Patients with Extremely Calcified Left Main Lesions
Source: Medicina (Kaunas). 2023 Apr 23;59(5):825. doi: 10.3390/medicina59050825 (PMC10222037; doi:10.3390/medicina59050825)
Supplement: Supplementary file 1 [file medicina-59-00825-s001.zip]

Archive with 1 entries (1 files):
- medicina-2336021-supplementary.pdf
